# Supplementary material for: The Lysophospholipase PNPLA7 Controls Hepatic Choline and Methionine Metabolism
Source: Biomolecules. 2023 Mar 3;13(3):471. doi: 10.3390/biom13030471 (PMC10046082; doi:10.3390/biom13030471)
Supplement: Supplementary file 1 [file biomolecules-13-00471-s001.zip]

Archive with 1 entries (1 files):
- biomolecules-2250946-supplementary.pdf
